# Supplementary material for: Mobile Apps to Improve Brace-Wearing Compliance in Patients with Idiopathic Scoliosis: A Quality Analysis, Functionality Review and Future Directions
Source: J Clin Med. 2023 Mar 2;12(5):1972. doi: 10.3390/jcm12051972 (PMC10003789; doi:10.3390/jcm12051972)
Supplement: Supplementary file 1 [file jcm-12-01972-s001.zip]

Archive with 1 entries (1 files):
- jcm-2212612-supplementary.pdf
